# Supplementary material for: Adsorption Capacity, Reaction Kinetics and Thermodynamic Studies on Ni(II) Removal with GO@Fe3O4@Pluronic-F68 Nanocomposite
Source: Polymers (Basel). 2025 Aug 5;17(15):2141. doi: 10.3390/polym17152141 (PMC12349223; doi:10.3390/polym17152141)
Supplement: Supplementary file 1 [file polymers-17-02141-s001.zip]

Archive with 1 entries (1 files):
- polymers-3752469-supplementary.pdf
